# Supplementary material for: Probiotic Supplementation in Chronic Kidney Disease: Outcomes on Uremic Toxins, Inflammation, and Vascular Calcification from Experimental and Clinical Models
Source: Toxins (Basel). 2025 Dec 20;18(1):6. doi: 10.3390/toxins18010006 (PMC12846724; doi:10.3390/toxins18010006)
Supplement: Supplementary file 1 [file toxins-18-00006-s001.zip]

Archive with 1 entries (1 files):
- toxins-3963422-supplementary.pdf
